# Supplementary material for: Extracellular Vesicles and PlantCrystals for Improved Bioavailability of Curcumin as a BCS Class IV Drug
Source: Molecules. 2024 Dec 16;29(24):5926. doi: 10.3390/molecules29245926 (PMC11677860; doi:10.3390/molecules29245926)
Supplement: Supplementary file 1 [file molecules-29-05926-s001.zip]

Archive with 1 entries (1 files):
- molecules-3355287-supplementary.pdf
